# Supplementary material for: Adaptive constraints at the range edge of a widespread and expanding invasive plant
Source: AoB Plants. 2023 Nov 5;15(6):plad070. doi: 10.1093/aobpla/plad070 (PMC10651072; doi:10.1093/aobpla/plad070)
Supplement: plad070_suppl_Supplementary_Data_S1 [file plad070_suppl_supplementary_data_s1.xlsx]

## Sheet: Fletcher et al. JG Field_data
block	plot	garden	treat	irrigation	loc	id	pop	first.season.survival	total.mass	height	winter.survival	flower.date	julian.flower.day	ln.relphyt.mass	ln.relphyt.height
1ny	1	NY	bareground	none	1	1	GA	1	691.1	140	0	7/21/17	202	-0.697	-0.176351
1ny	1	NY	bareground	none	2	2	PHYT	1	1387.5	167	0	2017-06-07	187
1ny	1	NY	bareground	none	3	3	VA	1	358.2	132	0	7/14/17	195	-1.355	-0.235192
1ny	1	NY	bareground	none	4	4	NY	1	459.9	113	0	7/14/17	195	-1.106	-0.390606
1ny	1	NY	bareground	none	5	5	TX	1	1093.8	186	0	7/21/17	202	-0.238	0.107753
1ny	1	NY	bareground	none	6	6	NM	1	224	113	0	7/14/17	195	-1.826	-0.390606
1ny	2	NY	weeds	none	1	7	TX	1	102.6	111.5	0	7/14/17	195	-0.728	-0.36738
1ny	2	NY	weeds	none	2	8	PHYT	1	212.4	161	0	7/14/17	195
1ny	2	NY	weeds	none	3	9	VA	1	75.7	180.5	0	7/21/17	202	-1.033	0.114326
1ny	2	NY	weeds	none	4	10	NY	1	67.1	109	0	7/14/17	195	-1.152	-0.390056
1ny	2	NY	weeds	none	5	11	GA	1	322.8	179	0	7/21/17	202	0.419	0.105981
1ny	2	NY	weeds	none	6	12	NM	1	51.1	115	0	7/21/17	202	-1.423	-0.336472
2ny	1	NY	weeds	none	1	13	NM	1	56	119	0	7/14/17	195	0.146	0.0877756
2ny	1	NY	weeds	none	2	14	TX	1	179.8	135	0	2017-06-07	187	1.312	0.213927
2ny	1	NY	weeds	none	3	15	VA	1	40.1	93	0	7/21/17	202	-0.188	-0.158748
2ny	1	NY	weeds	none	4	16	NY	1	144.8	132	0	7/21/17	202	1.096	0.191454
2ny	1	NY	weeds	none	5	17	GA	1	31.3	85	0	7/27/17	208	-0.435	-0.248697
2ny	1	NY	weeds	none	6	18	PHYT	1	48.4	109	0	7/27/17	208
2ny	2	NY	bareground	none	1	19	VA	1	1297.8	173	0	2017-09-08	221	-0.083	-0.159914
2ny	2	NY	bareground	none	2	20	PHYT	1	1411.1	203	0	7/21/17	202
2ny	2	NY	bareground	none	3	21	NM	1	433.1	90	0	7/14/17	195	-1.181	-0.813396
2ny	2	NY	bareground	none	4	22	NY	1	122.4	106	0	7/21/17	202	-2.442	-0.649767
2ny	2	NY	bareground	none	5	23	TX	1	896.5	163	0	7/14/17	195	-0.454	-0.219456
2ny	2	NY	bareground	none	6	24	GA	1	604.6	125	0	7/14/17	195	-0.849	-0.484892
3ny	1	NY	weeds	none	1	25	GA	1	114	113	0	7/14/17	195	-1.013	-0.30305
3ny	1	NY	weeds	none	2	26	PHYT	1	314.3	153	0	7/14/17	195
3ny	1	NY	weeds	none	3	27	TX	1	32.3	147	0	2017-04-08	215	-2.273	-0.0400053
3ny	1	NY	weeds	none	4	28	VA	1	188	168	0	2017-04-08	216	-0.514	0.0935261
3ny	1	NY	weeds	none	5	29	NY	1	148.4	132	0	7/21/17	202	-0.751	-0.147636
3ny	1	NY	weeds	none	6	30	NM	0	NA	NA	0			NA	NA
3ny	2	NY	bareground	none	1	31	NY	1	140.4	109	0	7/21/17	202	-1.911	-0.467707
3ny	2	NY	bareground	none	2	32	GA	1	598	153	0	7/21/17	202	-0.462	-0.128617
3ny	2	NY	bareground	none	3	33	VA	1	281.8	145	0	7/14/17	195	-1.214	-0.182322
3ny	2	NY	bareground	none	4	34	PHYT	1	949.2	174	0	2017-06-07	187
3ny	2	NY	bareground	none	5	35	TX	0	NA	NA	0			NA	NA
3ny	2	NY	bareground	none	6	36	NM	1	362.2	118	0	7/14/17	195	-0.962	-0.388371
4ny	1	NY	weeds	none	1	37	VA	1	125.7	161	0	7/14/17	195	0.098	0.261123
4ny	1	NY	weeds	none	2	38	NY	1	14.6	96	0	7/21/17	202	-2.056	-0.255933
4ny	1	NY	weeds	none	3	39	NM	1	13.5	82	0	7/14/17	195	-2.137	-0.413562
4ny	1	NY	weeds	none	4	40	TX	1	77.7	158	0	7/21/17	202	-0.383	0.242313
4ny	1	NY	weeds	none	5	41	GA	1	88.8	124	0	7/21/17	202	-0.25	0
4ny	1	NY	weeds	none	6	42	PHYT	1	114	124	0	7/14/17	195
4ny	2	NY	bareground	none	1	43	VA	1	442.8	161	0	2017-04-08	216	-0.164	-0.0123458
4ny	2	NY	bareground	none	2	44	NM	1	270.2	127	0	7/21/17	202	-0.658	-0.249563
4ny	2	NY	bareground	none	3	45	NY	1	206.9	106	0	2017-06-07	187	-0.924	-0.430311
4ny	2	NY	bareground	none	4	46	TX	1	558.3	136	0	2017-06-07	187	0.068	-0.181095
4ny	2	NY	bareground	none	5	47	PHYT	1	521.8	163	0	7/14/17	195
4ny	2	NY	bareground	none	6	48	GA	1	525.1	127	0	7/21/17	202	0.006	-0.249563
5ny	1	NY	weeds	none	1	49	GA	1	59.5	128	0	7/21/17	202	-1.155	-0.210565
5ny	1	NY	weeds	none	2	50	PHYT	1	188.7	158	0	7/14/17	195
5ny	1	NY	weeds	none	3	51	VA	1	16.7	142	0	7/21/17	202	-2.419	-0.106768
5ny	1	NY	weeds	none	4	52	NM	1	54	140	0	7/21/17	202	-1.252	-0.120953
5ny	1	NY	weeds	none	5	53	TX	1	11.9	59	0	2017-04-08	216	-2.765	-0.985058
5ny	1	NY	weeds	none	6	54	NY	1	12.5	95	0	7/14/17	195	-2.718	-0.508718
5ny	2	NY	bareground	none	1	55	NY	1	286.5	106	0	2017-06-07	187	-1.252	-0.188591
5ny	2	NY	bareground	none	2	56	NM	1	458.6	150	0			-0.781	0.158605
5ny	2	NY	bareground	none	3	57	GA	1	695.8	124	0	7/21/17	202	-0.365	-0.0317487
5ny	2	NY	bareground	none	4	58	PHYT	1	1002	128	0	7/21/17	202
5ny	2	NY	bareground	none	5	59	TX	1	190	122	0	7/14/17	195	-1.661	-0.0480092
5ny	2	NY	bareground	none	6	60	VA	1	109.7	184	0	2017-04-08	216	-2.216	0.362905
6ny	1	NY	weeds	none	1	61	VA
6ny	1	NY	weeds	none	2	62	GA	1	64.7	106.5	0	7/14/17	195	-1.053	-0.455819
6ny	1	NY	weeds	none	3	63	TX	1	65.5	155.5	0	2017-09-08	221	-1.041	-0.0773182
6ny	1	NY	weeds	none	4	64	NM	1	78.7	111	0	7/14/17	195	-0.856	-0.414434
6ny	1	NY	weeds	none	5	65	PHYT	1	185.3	168	0	7/14/17	195
6ny	1	NY	weeds	none	6	66	NY	1	51.1	110	0	7/14/17	195	-1.287	-0.423484
6ny	2	NY	bareground	none	1	67	GA	1	358.4	143.5	0	7/21/17	202	-0.518	-0.0274931
6ny	2	NY	bareground	none	2	68	NY	1	449.8	99	0	7/14/17	195	-0.289	-0.398708
6ny	2	NY	bareground	none	3	69	TX	1	241	142	0			-0.914	-0.0380011
6ny	2	NY	bareground	none	4	70	NM	1	257.1	128	0	7/14/17	195	-0.849	-0.141798
6ny	2	NY	bareground	none	5	71	PHYT	1	600.9	147.5	0	7/14/17	195
6ny	2	NY	bareground	none	6	72	VA	1	253.6	148.5	0			-0.863	0.00675678
7ny	1	NY	bareground	none	1	73	PHYT	1	1611.5	197	0	7/14/17	195
7ny	1	NY	bareground	none	2	74	TX
7ny	1	NY	bareground	none	3	75	NY	1	74.2	96	0	7/14/17	195	-3.079	-0.718856
7ny	1	NY	bareground	none	4	76	GA	1	219.9	118	0	7/21/17	202	-1.995	-0.512519
7ny	1	NY	bareground	none	5	77	NM	1	377.4	131	0	7/21/17	202	-1.452	-0.408006
7ny	1	NY	bareground	none	6	78	VA	1	315	141	0	7/21/17	202	-1.635	-0.334444
7ny	2	NY	weeds	none	1	79	PHYT	1	112.2	129	0	7/14/17	195
7ny	2	NY	weeds	none	2	80	NY	0	NA	NA	0	7/14/17	195	NA	NA
7ny	2	NY	weeds	none	3	81	GA	0	NA	NA	0			NA	NA
7ny	2	NY	weeds	none	4	82	VA	1	4.9	93.5	0			-3.124	-0.321851
7ny	2	NY	weeds	none	5	83	NM	1	14.2	88	0	2017-06-07	187	-2.064	-0.382476
7ny	2	NY	weeds	none	6	84	TX	0	NA	NA	0	7/14/17	195	NA	NA
8ny	1	NY	bareground	none	1	85	PHYT	1	178.4	142	0	7/21/17	202
8ny	1	NY	bareground	none	2	86	NY	1	225.7	105	0	7/14/17	195	0.235	-0.301867
8ny	1	NY	bareground	none	3	87	VA	1	311.5	120	0	7/21/17	202	0.557	-0.168335
8ny	1	NY	bareground	none	4	88	GA	1	24.3	82	0	7/21/17	202	-1.995	-0.549108
8ny	1	NY	bareground	none	5	89	TX	1	108.5	122	0			-0.498	-0.151806
8ny	1	NY	bareground	none	6	90	NM	1	201.3	111	0	2017-06-07	187	0.12	-0.246297
8ny	2	NY	weeds	none	1	91	NM	1	13.7	77	0	7/21/17	202	-2.048	-0.590669
8ny	2	NY	weeds	none	2	92	GA	1	8.8	109	0	7/27/17	208	-2.489	-0.243126
8ny	2	NY	weeds	none	3	93	TX				0
8ny	2	NY	weeds	none	4	94	PHYT	1	106.6	139	0	2017-06-07	187
8ny	2	NY	weeds	none	5	95	NY	0	NA	NA	0	7/21/17	202	NA	NA
8ny	2	NY	weeds	none	6	96	VA
9ny	1	NY	weeds	none	1	97	NM	1	7.6	92	0	7/27/17	208	-2.937	-0.508649
9ny	1	NY	weeds	none	2	98	TX
9ny	1	NY	weeds	none	3	99	GA	1	3.7	99	0	7/27/17	208	-3.65	-0.435318
9ny	1	NY	weeds	none	4	100	VA
9ny	1	NY	weeds	none	5	101	PHYT	1	143.2	153	0	7/14/17	195
9ny	1	NY	weeds	none	6	102	NY	1	5.3	72	0	7/21/17	202	-3.297	-0.753772
9ny	2	NY	bareground	none	1	103	NM	1	135.9	114	0	7/27/17	208	-1.845	-0.521297
9ny	2	NY	bareground	none	2	104	GA
9ny	2	NY	bareground	none	3	105	VA	0	NA	NA	0			NA	NA
9ny	2	NY	bareground	none	4	106	TX
9ny	2	NY	bareground	none	5	107	PHYT	1	859	192	0	7/14/17	195
9ny	2	NY	bareground	none	6	108	NY	1	65.8	106	0	7/21/17	202	-2.564	-0.594056
10ny	1	NY	bareground	none	1	109	TX	0		NA					NA
10ny	1	NY	bareground	none	2	110	PHYT	1	1896.5	205	0	7/14/17	195
10ny	1	NY	bareground	none	3	111	NM	0	NA	NA	0			NA	NA
10ny	1	NY	bareground	none	4	112	VA
10ny	1	NY	bareground	none	5	113	GA
10ny	1	NY	bareground	none	6	114	NY
10ny	2	NY	weeds	none	1	115	PHYT	1	36.1	104	0	7/27/17	208
10ny	2	NY	weeds	none	2	116	TX
10ny	2	NY	weeds	none	3	117	VA
10ny	2	NY	weeds	none	4	118	GA
10ny	2	NY	weeds	none	5	119	NY	0	NA	NA	0			NA	NA
10ny	2	NY	weeds	none	6	120	NM	1	14.3	95	0	7/21/17	202	-0.926	-0.090514
1ga	1	GA	weeds	none	1	1	GA					2017-09-06	160
1ga	1	GA	weeds	none	2	2	VA
1ga	1	GA	weeds	none	3	3	TX					5/26/17	146
1ga	1	GA	weeds	none	4	4	PHYT					5/26/17	146
1ga	1	GA	weeds	none	5	5	NM					5/26/17	146
1ga	1	GA	weeds	none	6	6	NY					5/26/17	146
1ga	2	GA	bareground	none	1	7	VA	1	636.83	165	1	6/16/17	167	-0.892	-0.221931
1ga	2	GA	bareground	none	2	8	GA	1	874.07	133	1	6/16/17	167	-0.574	-0.437527
1ga	2	GA	bareground	none	3	9	TX	1	732.27	147	1	2017-09-06	160	-0.751	-0.337444
1ga	2	GA	bareground	none	4	10	PHYT	1	1551.4	206	1	6/30/17	181
1ga	2	GA	bareground	none	5	11	NY	1	573.18	106	1	5/26/17	146	-0.997	-0.664437
1ga	2	GA	bareground	none	6	12	NM	1	367.93	143	1	5/26/17	146	-1.44	-0.365032
2ga	1	GA	weeds	none	1	13	PHYT	1	217.15	150	0	5/26/17	146
2ga	1	GA	weeds	none	2	14	TX	0	NA	NA	0	5/26/17	146	NA	NA
2ga	1	GA	weeds	none	3	15	VA	1	38.62	98	1	2017-09-06	160	-1.726	-0.425668
2ga	1	GA	weeds	none	4	16	NM	1	6.31	110	1	2017-09-06	160	-3.54	-0.310155
2ga	1	GA	weeds	none	5	17	NY	1	14.42	105	1	5/26/17	146	-2.718	-0.356675
2ga	1	GA	weeds	none	6	18	GA	0	NA	NA	0	2017-09-06	160	NA	NA
2ga	2	GA	bareground	none	1	19	VA	1	651.33	176	1	5/26/17	146	-0.248	0.19375
2ga	2	GA	bareground	none	2	20	NM	1	516.84	124	1	5/26/17	146	-0.48	-0.156452
2ga	2	GA	bareground	none	3	21	NY	1	606.28	93	1	5/26/17	146	-0.32	-0.444134
2ga	2	GA	bareground	none	4	22	PHYT	1	835.08	145	0	5/26/17	146
2ga	2	GA	bareground	none	5	23	TX	1	188.59	90	1	5/26/17	146	-1.487	-0.476924
2ga	2	GA	bareground	none	6	24	GA	1	545.11	114	0	5/26/17	146	-0.426	-0.240535
3ga	1	GA	weeds	none	1	25	PHYT	1	18.66	95	0	5/26/17	146
3ga	1	GA	weeds	none	2	26	NM	1	2.25	28	0	5/26/17	146	-2.112	-1.22167
3ga	1	GA	weeds	none	3	27	NY	0	NA	NA	0	6/16/17	167	NA	NA
3ga	1	GA	weeds	none	4	28	TX	1	28.4	96	1	5/26/17	146	0.42	0.0104713
3ga	1	GA	weeds	none	5	29	VA	1	82.03	138	1	2017-09-06	160	1.481	0.373377
3ga	1	GA	weeds	none	6	30	GA	1	70.08	107	1	5/26/17	146	1.323	0.118952
3ga	2	GA	bareground	none	1	31	TX	1	621.03	130	0	2017-09-06	160	-0.467	-0.291521
3ga	2	GA	bareground	none	2	32	GA	1	607.13	100	0	2017-09-06	160	-0.489	-0.553885
3ga	2	GA	bareground	none	3	33	PHYT	1	990.38	174	0	2017-09-06	160
3ga	2	GA	bareground	none	4	34	NY	1	198.69	92	0	5/26/17	146	-1.604	-0.637267
3ga	2	GA	bareground	none	5	35	VA	1	484.11	133	1	2017-09-06	160	-0.715	-0.268706
3ga	2	GA	bareground	none	6	36	NM	1	729.64	130	1	2017-09-06	160	-0.305	-0.291521
4ga	1	GA	weeds	none	1	37	GA	1	17.35	76	0	2017-09-06	160	1.151	0.360441
4ga	1	GA	weeds	none	2	38	NY	0	NA	NA	0	5/26/17	146	NA	NA
4ga	1	GA	weeds	none	3	39	TX	1	63.3	139	1	2017-09-06	160	2.445	0.964182
4ga	1	GA	weeds	none	4	40	VA	1	5.07	135	1	2017-09-06	160	-0.08	0.934983
4ga	1	GA	weeds	none	5	41	NM	0	4.11	86	0	5/26/17	146	-0.289	0.484055
4ga	1	GA	weeds	none	6	42	PHYT	1	5.49	53	1	5/26/17	146
4ga	2	GA	bareground	none	1	43	NY	1	139.51	91	1	5/26/17	146	0.118	-0.371942
4ga	2	GA	bareground	none	2	44	VA	1	53.8	105	0			-0.835	-0.228842
4ga	2	GA	bareground	none	3	45	NM	1	932.57	146	1	2017-09-06	160	2.018	0.100805
4ga	2	GA	bareground	none	4	46	GA	1	472.22	127	1	2017-09-06	160	1.337	-0.0386148
4ga	2	GA	bareground	none	5	47	PHYT	1	123.99	132	1	5/26/17	146
4ga	2	GA	bareground	none	6	48	TX	1	386.28	137	1	2017-09-06	160	1.136	0.037179
5ga	1	GA	weeds	none	1	49	VA	0	NA	NA	0	5/26/17	146	NA	NA
5ga	1	GA	weeds	none	2	50	TX	1	2.22	83	1	2017-09-06	160	-3.297	-0.253988
5ga	1	GA	weeds	none	3	51	PHYT	1	59.98	107	1	2017-09-06	160
5ga	1	GA	weeds	none	4	52	GA	0	NA	NA	0	2017-09-06	160	NA	NA
5ga	1	GA	weeds	none	5	53	NY	1	3.27	73	1	5/26/17	146	-2.9	-0.382369
5ga	1	GA	weeds	none	6	54	NM	0	NA	NA	0	2017-09-06	160	NA	NA
5ga	2	GA	bareground	none	1	55	NY	1	367.94	105	1	5/26/17	146	0.23	-0.0996298
5ga	2	GA	bareground	none	2	56	PHYT	1	292.56	116	0	2017-09-06	160
5ga	2	GA	bareground	none	3	57	TX	1	345.71	111	1	6/30/17	181	0.167	-0.04406
5ga	2	GA	bareground	none	4	58	VA	1	169.42	107	1	5/26/17	146	-0.546	-0.0807614
5ga	2	GA	bareground	none	5	59	GA	1	479.41	104	1	6/16/17	167	0.494	-0.109199
5ga	2	GA	bareground	none	6	60	NM	0	NA	NA	0			NA	NA
6ga	1	GA	bareground	none	1	61	VA	1	386.33	147	1	5/26/17	146	0.002	-0.121555
6ga	1	GA	bareground	none	2	62	NM	1	135.31	103	0	2017-09-06	160	-1.047	-0.477259
6ga	1	GA	bareground	none	3	63	NY	1	460.63	108	1	5/26/17	146	0.178	-0.429857
6ga	1	GA	bareground	none	4	64	TX	1	518.56	148	1	5/26/17	146	0.296	-0.114776
6ga	1	GA	bareground	none	5	65	PHYT	1	385.48	166	0	5/26/17	146
6ga	1	GA	bareground	none	6	66	GA	1	594.43	120	1	5/26/17	146	0.433	-0.324496
6ga	2	GA	weeds	none	1	67	VA	1	8.6	96	0	2017-09-06	160	-1.833	0.0222361
6ga	2	GA	weeds	none	2	68	NY	0	NA	NA	0	5/26/17	146	NA	NA
6ga	2	GA	weeds	none	3	69	TX	0	7	65	0	2017-09-06	160	-2.04	-0.367725
6ga	2	GA	weeds	none	4	70	GA	1	151.22	110	0	2017-09-06	160	1.032	0.158368
6ga	2	GA	weeds	none	5	71	NM	0	14.61	70	0	5/26/17	146	-1.306	-0.293617
6ga	2	GA	weeds	none	6	72	PHYT	0	NA	NA	0	2017-07-07	188	NA	NA
7ga	1	GA	weeds	none	1	73	NY	1	34.26	95	1	2017-09-06	160	-1.076	-0.373377
7ga	1	GA	weeds	none	2	74	PHYT	1	100.61	138	1	5/26/17	146
7ga	1	GA	weeds	none	3	75	NM	1	9.46	80	1	5/26/17	146	-2.364	-0.545227
7ga	1	GA	weeds	none	4	76	VA	0	5.09	90	0	2017-09-06	160	-2.976	-0.427444
7ga	1	GA	weeds	none	5	77	GA	1	13	40	0	2017-09-06	160	-2.048	-1.23837
7ga	1	GA	weeds	none	6	78	TX	1	30.45	NA	1	2017-09-06	160	-1.194	NA
7ga	2	GA	bareground	none	1	79	NY	1	391.69	108	1	5/26/17	146	-0.329	-0.23785
7ga	2	GA	bareground	none	2	80	GA	1	892.92	163	0	2017-07-07	188	0.496	0.173769
7ga	2	GA	bareground	none	3	81	NM	1	327.06	97	1	2017-09-06	160	-0.509	-0.34527
7ga	2	GA	bareground	none	4	82	TX	1	328.28	120	1	5/26/17	146	-0.504	-0.132489
7ga	2	GA	bareground	none	5	83	PHYT	1	543.94	137	0	5/26/17	146
7ga	2	GA	bareground	none	6	84	VA	1	243.49	114	1	6/30/17	181	-0.803	-0.183782
8ga	1	GA	bareground	none	1	85	TX	1	400.12	143	1	2017-09-06	160	-0.518	-0.11856
8ga	1	GA	bareground	none	2	86	VA	1	447.8	134	1	2017-09-06	160	-0.405	-0.183565
8ga	1	GA	bareground	none	3	87	NM	1	367.13	137	1	5/26/17	146	-0.603	-0.161423
8ga	1	GA	bareground	none	4	88	PHYT	1	671.5	161	1	5/26/17	146
8ga	1	GA	bareground	none	5	89	NY	1	89.09	35	1	5/26/17	146	-2.017	-1.52606
8ga	1	GA	bareground	none	6	90	GA	1	416.89	127	1	2017-09-06	160	-0.476	-0.237217
8ga	2	GA	weeds	none	1	91	GA	1			0	6/16/17	167
8ga	2	GA	weeds	none	2	92	NY	0			0	5/26/17	146
8ga	2	GA	weeds	none	3	93	PHYT	1	57.65	90	1	5/26/17	146
8ga	2	GA	weeds	none	4	94	NM	0	NA	NA	0	6/16/17	167	NA	NA
8ga	2	GA	weeds	none	5	95	TX	1	16.71	37	0	2017-09-06	160	-1.238	-0.888892
8ga	2	GA	weeds	none	6	96	VA	1	46.06	138	1	5/26/17	146	-0.224	0.427444
9ga	1	GA	weeds	none	1	97	NY	1	12	40	0	5/26/17	146	0.474	-0.916291
9ga	1	GA	weeds	none	2	98	NM	0	NA	NA	0			NA	NA
9ga	1	GA	weeds	none	3	99	GA	1	7.33	81	0	2017-09-06	160	-0.019	-0.210721
9ga	1	GA	weeds	none	4	100	TX	1		15	0	2017-09-06	160
9ga	1	GA	weeds	none	5	101	PHYT	1	7.47	100	1	2017-09-06	160
9ga	1	GA	weeds	none	6	102	VA	1	9	88	1			0.186	-0.127833
9ga	2	GA	bareground	none	1	103	GA	1	185.01	95	1	5/26/17	146	-0.781	-0.358778
9ga	2	GA	bareground	none	2	104	NM	1	107.38	117	1	5/26/17	146	-1.324	-0.150481
9ga	2	GA	bareground	none	3	105	NY	1	264.47	86	1	2017-09-06	160	-0.423	-0.458308
9ga	2	GA	bareground	none	4	106	PHYT	1	403.76	136		2017-09-06	160
9ga	2	GA	bareground	none	5	107	VA	1	189.53	134	1	6/16/17	167	-0.757	-0.0148151
9ga	2	GA	bareground	none	6	108	TX	1	467.04	140	1	2017-09-06	160	0.146	0.0289875
10ga	1	GA	bareground	none	1	109	VA	0	NA	NA	0			NA	NA
10ga	1	GA	bareground	none	2	110	TX	1	54.35	79	0	5/26/17	146	-2.538	-0.667505
10ga	1	GA	bareground	none	3	111	NY	1	361.55	108	1	2017-09-06	160	-0.648	-0.354821
10ga	1	GA	bareground	none	4	112	GA	1	86.31	67	0	6/16/17	167	-2.079	-0.83226
10ga	1	GA	bareground	none	5	113	NM	1	107.22	97	1	2017-09-06	160	-1.864	-0.462242
10ga	1	GA	bareground	none	6	114	PHYT	1	691.9	154	1	5/26/17	146
10ga	2	GA	weeds	none	1	115	NM					6/16/17	167
10ga	2	GA	weeds	none	2	116	TX	0	NA	NA	0	2017-09-06	160	NA	NA
10ga	2	GA	weeds	none	3	117	NY	1			1	2017-09-06	160
10ga	2	GA	weeds	none	4	118	PHYT	1	18	112	0	5/26/17	146
10ga	2	GA	weeds	none	5	119	GA	0	NA	NA	0	6/16/17	167	NA	NA
10ga	2	GA	weeds	none	6	120	VA	0	NA	NA	0			NA	NA
1va	1	VA	weeds	none	1	1	GA	1	223.56	152	1	2017-11-07	192	-0.419	-0.123614
1va	1	VA	weeds	none	2	2	PHYT	1	339.61	172	0	2017-11-07	192
1va	1	VA	weeds	none	3	3	NM	1	89.93	115	1	2017-11-07	192	-1.328	-0.402562
1va	1	VA	weeds	none	4	4	TX	1	120.83	156	1	7/18/17	199	-1.033	-0.0976385
1va	1	VA	weeds	none	5	5	VA	1	296.46	162	1	2017-11-07	192	-0.136	-0.0598981
1va	1	VA	weeds	none	6	6	NY	1	18.28	130	1	7/25/17	206	-2.919	-0.27996
1va	2	VA	bareground	none	1	7	TX	1	1873.61	170	1	2017-04-07	185	-0.066	-0.0232569
1va	2	VA	bareground	none	2	8	NM	1	735.95	125	1	2017-04-07	185	-1.002	-0.330742
1va	2	VA	bareground	none	3	9	GA	1	909.98	153	1	7/18/17	199	-0.79	-0.128617
1va	2	VA	bareground	none	4	10	PHYT	1	2002.77	174	0	2017-04-07	185
1va	2	VA	bareground	none	5	11	NY	1	707.87	135	1	2017-04-07	185	-1.041	-0.253781
1va	2	VA	bareground	none	6	12	VA	0	NA	NA	0			NA	NA
2va	1	VA	weeds	none	1	13	GA	1	270.25	195	1	7/18/17	199	-1.619	-0.134172
2va	1	VA	weeds	none	2	14	NY	1	339.44	171	0	7/18/17	199	-1.394	-0.265508
2va	1	VA	weeds	none	3	15	PHYT	1	1367.59	223	0	7/18/17	199
2va	1	VA	weeds	none	4	16	VA	1	225.69	193	1	2017-03-08	215	-1.802	-0.144482
2va	1	VA	weeds	none	5	17	TX	1	221.78	196	1	7/18/17	199	-1.82	-0.129057
2va	1	VA	weeds	none	6	18	NM	1	192.06	147	1	2017-11-07	192	-1.966	-0.416739
2va	2	VA	bareground	none	1	19	PHYT	1	3905.14	227	0	2017-04-07	185
2va	2	VA	bareground	none	2	20	TX	1	2033.22	226	1	2017-08-08	220	-0.652	-0.00441502
2va	2	VA	bareground	none	3	21	VA	1	2387.25	230	1	7/18/17	199	-0.493	0.0131293
2va	2	VA	bareground	none	4	22	NY	1	984.24	167	1	7/25/17	206	-1.378	-0.306956
2va	2	VA	bareground	none	5	23	NM	1	1779.24	203	1	7/18/17	199	-0.785	-0.111744
2va	2	VA	bareground	none	6	24	GA	1	933.09	219	1	6/27/17	178	-1.431	-0.0358783
3va	1	VA	bareground	none	1	25	GA	0	NA	NA	0			NA	NA
3va	1	VA	bareground	none	2	26	TX	1	1706.7	184	1	7/18/17	199	-0.677	-0.155702
3va	1	VA	bareground	none	3	27	NY	1	543.85	156	1	2017-11-07	192	-1.82	-0.320782
3va	1	VA	bareground	none	4	28	NM	1	1907.87	147	1	2017-11-07	192	-0.566	-0.380205
3va	1	VA	bareground	none	5	29	VA	1	3261.59	199	1	7/18/17	199	-0.029	-0.0773332
3va	1	VA	bareground	none	6	30	PHYT	1	3360.55	215	0	2017-11-07	192
3va	2	VA	weeds	none	1	31	PHYT	1	1222.82	221	0	2017-11-07	192
3va	2	VA	weeds	none	2	32	TX	1	182.67	225	1	2017-03-08	215	-1.904	0.0179377
3va	2	VA	weeds	none	3	33	GA	1	196.94	170	1	2017-03-08	215	-1.826	-0.262364
3va	2	VA	weeds	none	4	34	VA	1	1033.48	177	1	7/25/17	206	-0.168	-0.222013
3va	2	VA	weeds	none	5	35	NY	1	169.98	75	1	2017-11-07	192	-1.973	-1.08067
3va	2	VA	weeds	none	6	36	NM	1	167.07	174	1	2017-03-08	215	-1.988	-0.239107
4va	1	VA	weeds	none	1	37	TX	1	100.78	186	1	8/16/17	228	-1.444	0.208467
4va	1	VA	weeds	none	2	38	NM	1	96.22	187	1	7/18/17	199	-1.487	0.213829
4va	1	VA	weeds	none	3	39	VA	1	331.64	244	1	7/25/17	206	-0.251	0.479888
4va	1	VA	weeds	none	4	40	GA	1	194	135	1	2017-11-07	192	-0.787	-0.112005
4va	1	VA	weeds	none	5	41	NY	1	88.14	128	1	7/18/17	199	-1.575	-0.16525
4va	1	VA	weeds	none	6	42	PHYT	1	426.25	151	0	2017-11-07	192
4va	2	VA	bareground	none	1	43	TX	1	2035.28	267	1	7/25/17	206	-0.74	0.388752
4va	2	VA	bareground	none	2	44	GA	1	1243.47	172	1	7/18/17	199	-1.231	-0.0510026
4va	2	VA	bareground	none	3	45	NM	1	754.87	163	1	7/18/17	199	-1.732	-0.104747
4va	2	VA	bareground	none	4	46	VA	1	2020.83	249	1	7/25/17	206	-0.747	0.318956
4va	2	VA	bareground	none	5	47	NY	1	878.7	124	1	7/18/17	199	-1.58	-0.378215
4va	2	VA	bareground	none	6	48	PHYT	1	4262.45	181	0	2017-11-07	192
5va	1	VA	bareground	none	1	49	PHYT	1	3269.41	155	1	2017-11-07	192
5va	1	VA	bareground	none	2	50	TX	1	1011.75	171	1	7/25/17	206	-1.174	0.0982384
5va	1	VA	bareground	none	3	51	VA	1	1299.03	193	1	2017-03-08	215	-0.924	0.219265
5va	1	VA	bareground	none	4	52	GA	1	1204.49	191	1	2017-03-08	215	-1	0.208848
5va	1	VA	bareground	none	5	53	NY	1	826.42	119	1	2017-11-07	192	-1.374	-0.264302
5va	1	VA	bareground	none	6	54	NM	1	1678.08	145	1	7/18/17	199	-0.667	-0.0666914
5va	2	VA	weeds	none	1	55	PHYT	1	170.47	97	0	7/18/17	199
5va	2	VA	weeds	none	2	56	TX	1	226.28	181	1	7/18/17	199	0.283	0.623786
5va	2	VA	weeds	none	3	57	NM	1	63.4	157	0	2017-11-07	192	-0.989	0.481535
5va	2	VA	weeds	none	4	58	GA	1	224.49	151	1	7/25/17	206	0.275	0.442569
5va	2	VA	weeds	none	5	59	VA	1	37.76	183	0	2017-03-08	215	-1.505	0.634775
5va	2	VA	weeds	none	6	60	NY	1	199.19	174	1	7/25/17	206	0.155	0.584344
6va	1	VA	weeds	none	1	61	PHYT	1	227.29	155	1	2017-03-08	215
6va	1	VA	weeds	none	2	62	NY	1	202.71	133	1	2017-11-07	192	-0.114	-0.153076
6va	1	VA	weeds	none	3	63	VA	1	343.45	206	1	7/25/17	206	0.413	0.284451
6va	1	VA	weeds	none	4	64	NM	1	279.18	137	1	6/27/17	178	0.205	-0.123444
6va	1	VA	weeds	none	5	65	TX	1	261.65	193	1	7/25/17	206	0.141	0.219265
6va	1	VA	weeds	none	6	66	GA	1	4	89	0			-4.017	-0.554789
6va	2	VA	bareground	none	1	67	GA	1	1200.17	184	1	7/25/17	206	-0.571	-0.164962
6va	2	VA	bareground	none	2	68	NY	1	1516.54	151	1	7/18/17	199	-0.338	-0.362618
6va	2	VA	bareground	none	3	69	PHYT	1	2125.55	217	1	7/18/17	199
6va	2	VA	bareground	none	4	70	VA	1	2177.12	216	1	2017-03-08	215	0.024	-0.00461895
6va	2	VA	bareground	none	5	71	NM	1	495.16	120	1	7/18/17	199	-1.457	-0.592406
6va	2	VA	bareground	none	6	72	TX	1	1007.16	172	1	7/18/17	199	-0.747	-0.232403
7va	1	VA	weeds	none	1	73	NM	1	118.84	152	1	2017-11-07	192	-1.924	-0.082065
7va	1	VA	weeds	none	2	74	GA	1	291.9	162	1	7/25/17	206	-1.022	-0.0183491
7va	1	VA	weeds	none	3	75	NY	1	160.43	111	1	7/18/17	199	-1.619	-0.396415
7va	1	VA	weeds	none	4	76	VA	1	18	152	1	8/16/17	228	-3.817	-0.082065
7va	1	VA	weeds	none	5	77	PHYT	1	811.9	165	0	2017-04-07	185
7va	1	VA	weeds	none	6	78	TX	1	366.46	209	1	2017-08-08	220	-0.796	0.236389
7va	2	VA	bareground	none	1	79	NM	1	922.37	158	1	7/25/17	206	-1.324	-0.24071
7va	2	VA	bareground	none	2	80	TX	1	1811.01	206	1	7/25/17	206	-0.648	0.0245713
7va	2	VA	bareground	none	3	81	NY	1	1167.26	180	1	2017-11-07	192	-1.088	-0.110348
7va	2	VA	bareground	none	4	82	VA
7va	2	VA	bareground	none	5	83	GA	1	1260.75	181	1	7/25/17	206	-1.011	-0.104808
7va	2	VA	bareground	none	6	84	PHYT	1	3463.73	201	0	7/18/17	199
8va	1	VA	weeds	none	1	85	NY	1	233.33	150	1	2017-11-07	192	-1.171	-0.317241
8va	1	VA	weeds	none	2	86	TX	1	213.59	160	1	2017-11-07	192	-1.259	-0.252702
8va	1	VA	weeds	none	3	87	VA	1	413.46	205	1	7/18/17	199	-0.598	-0.00486619
8va	1	VA	weeds	none	4	88	PHYT	1	751.81	206	0	7/25/17	206
8va	1	VA	weeds	none	5	89	NM	1	53.64	106	0	2017-11-07	192	-2.645	-0.664437
8va	1	VA	weeds	none	6	90	GA	1	149.55	151	1	2017-03-08	215	-1.614	-0.310596
8va	2	VA	bareground	none	1	91	VA	1	1655.34	191	1	7/25/17	206	-0.715	-0.0609326
8va	2	VA	bareground	none	2	92	GA	1	537.82	158	1	7/25/17	206	-1.839	-0.250611
8va	2	VA	bareground	none	3	93	PHYT	1	3384.93	203	1	2017-04-07	185
8va	2	VA	bareground	none	4	94	NM	1	827.69	179	1	7/18/17	199	-1.406	-0.12582
8va	2	VA	bareground	none	5	95	NY	1	900.24	165	1	2017-04-07	185	-1.324	-0.207261
8va	2	VA	bareground	none	6	96	TX	1	3557.01	201	1	2017-03-08	215	0.05	-0.00990107
9va	1	VA	bareground	none	1	97	TX	0	NA	NA	0			NA	NA
9va	1	VA	bareground	none	2	98	GA	0	NA	NA	0			NA	NA
9va	1	VA	bareground	none	3	99	NY	1	288.09	133	1	2017-11-07	192	-2.343	-0.40072
9va	1	VA	bareground	none	4	100	VA	1	2639.23	220	1	7/25/17	206	-0.13	0.102559
9va	1	VA	bareground	none	5	101	NM	1	844.63	147	1	2017-11-07	192	-1.269	-0.300636
9va	1	VA	bareground	none	6	102	PHYT
9va	2	VA	weeds	none	1	103	NY	1	629.51	175	1	7/25/17	206	1.102	-0.0281709
9va	2	VA	weeds	none	2	104	NM	1	24.39	130	1	2017-11-07	192	-2.146	-0.325422
9va	2	VA	weeds	none	3	105	GA	1	108.11	164	1	2017-03-08	215	-0.66	-0.0930904
9va	2	VA	weeds	none	4	106	TX	1	165.64	157	1	7/18/17	199	-0.233	-0.136711
9va	2	VA	weeds	none	5	107	PHYT	1	209.13	180	0	7/25/17	206
9va	2	VA	weeds	none	6	108	VA		NA					NA	0
10va	1	VA	bareground	none	1	109	VA
10va	1	VA	bareground	none	2	110	PHYT	1	1277.92	214	0	2017-03-08	215
10va	1	VA	bareground	none	3	111	GA	1	1628	219	1	8/16/17	228	0.242	0.0230957
10va	1	VA	bareground	none	4	112	TX	1	1711.22	203	1	2017-03-08	215	0.292	-0.05277
10va	1	VA	bareground	none	5	113	NY	1	1810.6	203	1	7/18/17	199	0.349	-0.05277
10va	1	VA	bareground	none	6	114	NM	1	845.56	176	1	7/18/17	199	-0.412	-0.195492
10va	2	VA	weeds	none	1	115	GA	0	NA	NA	0			NA	NA
10va	2	VA	weeds	none	2	116	NY	1	82.16	132	0	2017-11-07	192	-1.474	-0.425466
10va	2	VA	weeds	none	3	117	VA
10va	2	VA	weeds	none	4	118	NM	1	79.32	114	0	7/18/17	199	-1.51	-0.572069
10va	2	VA	weeds	none	5	119	PHYT	1	359.4	202	0	7/25/17	206
10va	2	VA	weeds	none	6	120	TX	1	193.32	160	1	7/25/17	206	-0.62	-0.233094
1nm	1	NM	bareground	irrigated	1	1	NY	1	1533.3	165	1	6/26/17	177	-0.812	-0.370518
1nm	1	NM	bareground	irrigated	2	2	PHYT	1	3454.7	239	1	2017-06-07	187
1nm	1	NM	bareground	irrigated	3	3	VA	1	3169	199	1	2017-06-07	187	-0.087	-0.183159
1nm	1	NM	bareground	irrigated	4	4	TX	1	3100.8	206	1	2017-06-07	187	-0.108	-0.148587
1nm	1	NM	bareground	irrigated	5	5	GA	1	3020.3	190	1	7/13/17	194	-0.135	-0.229439
1nm	1	NM	bareground	irrigated	6	6	NM	1	1902.5	170	1	6/15/17	166	-0.596	-0.340665
1nm	2	NM	weeds	irrigated	1	7	VA	1	1899.4	253	1	2017-06-07	187	0.565	0.240085
1nm	2	NM	weeds	irrigated	2	8	TX	1	1009.5	190	1	2017-06-07	187	-0.067	-0.0462808
1nm	2	NM	weeds	irrigated	3	9	GA	1	397.7	161	1	2017-06-07	187	-1	-0.2119
1nm	2	NM	weeds	irrigated	4	10	PHYT	1	1079.5	199	0	6/26/17	177
1nm	2	NM	weeds	irrigated	5	11	NY	1	632.6	182	1	2017-06-07	187	-0.534	-0.0892981
1nm	2	NM	weeds	irrigated	6	12	NM	1	606.5	190	1	6/26/17	177	-0.576	-0.0462808
2nm	1	NM	bareground	irrigated	1	13	PHYT
2nm	1	NM	bareground	irrigated	2	14	NY	1	2761.5	177	1	2017-06-07	187	-0.374	-0.220504
2nm	1	NM	bareground	irrigated	3	15	NM	1	2277.2	170	1	2017-06-07	187	-0.567	-0.260855
2nm	1	NM	bareground	irrigated	4	16	VA
2nm	1	NM	bareground	irrigated	5	17	TX
2nm	1	NM	bareground	irrigated	6	18	GA	1	2635.6	202	1	7/13/17	194	-0.42	-0.0883856
2nm	2	NM	weeds	irrigated	1	19	GA	1	788.7	202	1	2017-06-07	187	-0.949	-0.244692
2nm	2	NM	weeds	irrigated	2	20	NY	1	164.8	143	1	2017-06-07	187	-2.513	-0.590115
2nm	2	NM	weeds	irrigated	3	21	VA
2nm	2	NM	weeds	irrigated	4	22	PHYT	1	2039.2	258	1	2017-06-07	187
2nm	2	NM	weeds	irrigated	5	23	TX
2nm	2	NM	weeds	irrigated	6	24	NM	1	832.8	164	1	6/26/17	177	-0.896	-0.453093
3nm	1	NM	weeds	irrigated	1	25	NM	1	848	171	1	6/26/17	177	-1.693	-0.471465
3nm	1	NM	weeds	irrigated	2	26	VA	1	733.9	185	1	2017-06-07	187	-1.833	-0.392772
3nm	1	NM	weeds	irrigated	3	27	TX	1	556.8	176	1	6/26/17	177	-2.112	-0.442644
3nm	1	NM	weeds	irrigated	4	28	PHYT	1	4598.6	274	1	2017-06-07	187
3nm	1	NM	weeds	irrigated	5	29	NY	1	647.9	203	1	7/13/17	194	-1.959	-0.299922
3nm	1	NM	weeds	irrigated	6	30	GA	1	407	168	1	2017-06-07	187	-2.419	-0.489164
3nm	2	NM	bareground	irrigated	1	31	NY	1	2891.3	202	1	6/26/17	177	-0.179	-0.0762274
3nm	2	NM	bareground	irrigated	2	32	NM	1	1747.3	164	1	6/26/17	177	-0.683	-0.284629
3nm	2	NM	bareground	irrigated	3	33	TX	1	3064.6	195	1	2017-06-07	187	-0.121	-0.111496
3nm	2	NM	bareground	irrigated	4	34	VA	1	3151.3	229	1	7/13/17	194	-0.092	0.0492269
3nm	2	NM	bareground	irrigated	5	35	PHYT	1	3457	218	1	6/26/17	177
3nm	2	NM	bareground	irrigated	6	36	GA	1	2570	192	1	2017-06-07	187	-0.297	-0.127
4nm	1	NM	bareground	irrigated	1	37	TX	1	2426.7	212	1	2017-06-07	187	-0.278	0.1692
4nm	1	NM	bareground	irrigated	2	38	GA	1	2808.4	183	1	2017-06-07	187	-0.132	0.0221003
4nm	1	NM	bareground	irrigated	3	39	PHYT	1	3207.7	179	1	6/26/17	177
4nm	1	NM	bareground	irrigated	4	40	NM	1	3240.5	203	1	2017-06-07	187	0.01	0.12582
4nm	1	NM	bareground	irrigated	5	41	VA	1	3754.5	247	1	2017-03-08	215	0.157	0.322003
4nm	1	NM	bareground	irrigated	6	42	NY	1	1173	181	1	6/26/17	177	-1.005	0.0111112
4nm	2	NM	weeds	irrigated	1	43	GA	1	765.7	181	1	2017-06-07	187	-0.439	-0.0641932
4nm	2	NM	weeds	irrigated	2	44	NM	1	48.3	126	1	6/26/17	177	-3.194	-0.426408
4nm	2	NM	weeds	irrigated	3	45	TX	1	56.7	147	1	2017-03-08	215	-3.037	-0.272258
4nm	2	NM	weeds	irrigated	4	46	NY
4nm	2	NM	weeds	irrigated	5	47	VA	1	438.4	199	1	7/25/17	206	-0.997	0.0306146
4nm	2	NM	weeds	irrigated	6	48	PHYT	1	1187.4	193	1	6/26/17	177
5nm	1	NM	weeds	irrigated	1	49	VA	1	721	230	1	2017-03-08	215	0.663	0.256296
5nm	1	NM	weeds	irrigated	2	50	NM	1	645.1	170	1	6/26/17	177	0.552	-0.0459851
5nm	1	NM	weeds	irrigated	3	51	GA	1	471.5	163	1	7/25/17	206	0.238	-0.0880333
5nm	1	NM	weeds	irrigated	4	52	TX	1	445.4	179	1	7/13/17	194	0.181	0.00560226
5nm	1	NM	weeds	irrigated	5	53	PHYT	1	371.6	178	1	6/26/17	177
5nm	1	NM	weeds	irrigated	6	54	NY	1	47.2	163	1	2017-06-07	187	-2.064	-0.0880333
5nm	2	NM	bareground	irrigated	1	55	NM	1	2104.8	200	1	2017-06-07	187	-0.185	-0.157004
5nm	2	NM	bareground	irrigated	2	56	NY	1	2282.2	203	1	2017-06-07	187	-0.104	-0.142115
5nm	2	NM	bareground	irrigated	3	57	VA	1	2390.9	222	1	7/13/17	194	-0.058	-0.0526437
5nm	2	NM	bareground	irrigated	4	58	PHYT	1	2532.7	234	1	6/26/17	177
5nm	2	NM	bareground	irrigated	5	59	TX	1	1917.6	211	1	2017-06-07	187	-0.278	-0.103463
5nm	2	NM	bareground	irrigated	6	60	GA	1	1414.8	189	1	2017-06-07	187	-0.582	-0.213574
6nm	1	NM	bareground	irrigated	1	61	TX	1	4333.8	237	1	2017-06-07	187	0.215	0.164755
6nm	1	NM	bareground	irrigated	2	62	NY	1	1989	167	1	7/13/17	194	-0.564	-0.185311
6nm	1	NM	bareground	irrigated	3	63	NM	1	1450.5	202	1	6/26/17	177	-0.879	0.00496279
6nm	1	NM	bareground	irrigated	4	64	GA	1	3598.5	174	1	2017-06-07	187	0.03	-0.14425
6nm	1	NM	bareground	irrigated	5	65	PHYT	1	3493.6	201	1	6/26/17	177
6nm	1	NM	bareground	irrigated	6	66	VA
6nm	2	NM	weeds	irrigated	1	67	VA
6nm	2	NM	weeds	irrigated	2	68	NY	1	73.5	135	1	2017-06-07	187	-3.474	-0.616186
6nm	2	NM	weeds	irrigated	3	69	TX	1	325	204	1	7/13/17	194	-1.988	-0.203341
6nm	2	NM	weeds	irrigated	4	70	PHYT	1	2375	250	1	6/26/17	177
6nm	2	NM	weeds	irrigated	5	71	GA	1	295.5	165	1	7/25/17	206	-2.087	-0.415515
6nm	2	NM	weeds	irrigated	6	72	NM	1	454.1	181	1	2017-06-07	187	-1.655	-0.322964
7nm	1	NM	bareground	irrigated	1	73	TX
7nm	1	NM	bareground	irrigated	2	74	VA	1	5302	232	1	7/13/17	194	-0.082	-0.0585942
7nm	1	NM	bareground	irrigated	3	75	NY	1	3036.8	205	1	6/26/17	177	-0.639	-0.182322
7nm	1	NM	bareground	irrigated	4	76	GA
7nm	1	NM	bareground	irrigated	5	77	NM	1	2370.7	194	1	6/26/17	177	-0.887	-0.237473
7nm	1	NM	bareground	irrigated	6	78	PHYT	1	5756.6	246	1	7/13/17	194
7nm	2	NM	weeds	irrigated	1	79	PHYT	1	673.4	179	1	6/26/17	177
7nm	2	NM	weeds	irrigated	2	80	GA	1	226	181	1	7/25/17	206	-1.091	0.0111112
7nm	2	NM	weeds	irrigated	3	81	NM	1	154.4	164	1	6/26/17	177	-1.474	-0.0875194
7nm	2	NM	weeds	irrigated	4	82	NY	1	138.4	172	1	2017-06-07	187	-1.58	-0.0398913
7nm	2	NM	weeds	irrigated	5	83	VA
7nm	2	NM	weeds	irrigated	6	84	TX
8nm	1	NM	bareground	irrigated	1	85	NY	1	2661.6	162	1	6/26/17	177	-0.504	-0.24028
8nm	1	NM	bareground	irrigated	2	86	VA
8nm	1	NM	bareground	irrigated	3	87	GA	1	1585.8	187	1	7/13/17	194	-1.022	-0.0967676
8nm	1	NM	bareground	irrigated	4	88	TX
8nm	1	NM	bareground	irrigated	5	89	PHYT	1	4405.6	206	1	6/26/17	177
8nm	1	NM	bareground	irrigated	6	90	NM	1	1497.5	180	1	6/26/17	177	-1.079	-0.134919
8nm	2	NM	weeds	irrigated	1	91	NY	1	626.7	183	1	7/25/17	206	-0.512	-0.10372
8nm	2	NM	weeds	irrigated	2	92	VA
8nm	2	NM	weeds	irrigated	3	93	TX	1	276.4	180	1	7/13/17	194	-1.332	-0.120249
8nm	2	NM	weeds	irrigated	4	94	PHYT	1	1046.4	203	1	2017-06-07	187
8nm	2	NM	weeds	irrigated	5	95	NM	1	99.5	153	1	6/26/17	177	-2.354	-0.282768
8nm	2	NM	weeds	irrigated	6	96	GA	1	408.3	171	1	7/13/17	194	-0.942	-0.171542
9nm	1	NM	weeds	irrigated	1	97	NY	1	60.2	124	1	6/26/17	177	-3.73	-0.526826
9nm	1	NM	weeds	irrigated	2	98	VA
9nm	1	NM	weeds	irrigated	3	99	TX
9nm	1	NM	weeds	irrigated	4	100	PHYT	1	2501.5	210	1	6/26/17	177
9nm	1	NM	weeds	irrigated	5	101	GA	1	901.5	200	1	7/13/17	194	-1.022	-0.0487902
9nm	1	NM	weeds	irrigated	6	102	NM	1	403.9	192	1	7/13/17	194	-1.826	-0.0896122
9nm	2	NM	bareground	irrigated	1	103	NM	1	3323.9	220	1	7/13/17	194	-0.605	-0.0135442
9nm	2	NM	bareground	irrigated	2	104	PHYT	1	6086.4	223	1	2017-06-07	187
9nm	2	NM	bareground	irrigated	3	105	TX
9nm	2	NM	bareground	irrigated	4	106	NY	1	2621.5	177	1	6/26/17	177	-0.842	-0.231022
9nm	2	NM	bareground	irrigated	5	107	VA	1	4878.4	260	1	7/13/17	194	-0.221	0.15351
9nm	2	NM	bareground	irrigated	6	108	GA	1	3643.5	216	1	7/13/17	194	-0.512	-0.0318934
10nm	1	NM	bareground	irrigated	1	109	GA	1	3726.2	207	1	7/13/17	194	0	-0.14792
10nm	1	NM	bareground	irrigated	2	110	TX
10nm	1	NM	bareground	irrigated	3	111	NM	1	2034.3	179	1	6/26/17	177	-0.605	-0.293253
10nm	1	NM	bareground	irrigated	4	112	VA
10nm	1	NM	bareground	irrigated	5	113	NY	1	2331.1	200	1	6/26/17	177	-0.47	-0.182322
10nm	1	NM	bareground	irrigated	6	114	PHYT	1	3727.9	240	1	7/13/17	194
10nm	2	NM	weeds	irrigated	1	115	NM	1	182.2	145	1	6/26/17	177	-2.056	-0.355985
10nm	2	NM	weeds	irrigated	2	116	GA	1	1325.6	195	1	2017-06-07	187	-0.071	-0.0597192
10nm	2	NM	weeds	irrigated	3	117	VA
10nm	2	NM	weeds	irrigated	4	118	NY	1	590.2	200	1	7/13/17	194	-0.882	-0.0344014
10nm	2	NM	weeds	irrigated	5	119	TX	0	12.2	NA	0			-4.711	NA
10nm	2	NM	weeds	irrigated	6	120	PHYT	1	1424.2	207	1	6/26/17	177
1tx	1	TX	weeds	none	1	1	NM	1	331.4	153	1	4/26/17	116	0.461	0.242946
1tx	1	TX	weeds	none	2	2	GA	1	835.3	130	1	2017-03-05	123	1.386	0.0800427
1tx	1	TX	weeds	none	3	3	PHYT	1	208.9	120	1	2017-10-05	130
1tx	1	TX	weeds	none	4	4	NY	1	190.7	150	1	4/26/17	116	-0.091	0.223144
1tx	1	TX	weeds	none	5	5	TX	1	750.7	134	1	2017-03-05	123	1.279	0.110348
1tx	1	TX	weeds	none	6	6	VA	1	464.5	115	1	4/26/17	116	0.799	-0.0425596
1tx	2	TX	bareground	none	1	7	PHYT	1	951.3	112	1	4/26/17	116
1tx	2	TX	bareground	none	2	8	TX	1	1409.3	142	1	2017-03-05	123	0.393	0.237328
1tx	2	TX	bareground	none	3	9	NM	1	519.3	100	1	4/26/17	116	-0.605	-0.113329
1tx	2	TX	bareground	none	4	10	GA	1	830.2	145	1	2017-03-05	123	-0.136	0.258235
1tx	2	TX	bareground	none	5	11	NY	1	433	105	1	2017-03-05	123	-0.787	-0.0645385
1tx	2	TX	bareground	none	6	12	VA	1	909.1	166	1	4/26/17	116	-0.045	0.393489
2tx	1	TX	weeds	none	1	13	TX	1	1632.1	139	1	2017-03-05	123	1.196	0.0669395
2tx	1	TX	weeds	none	2	14	PHYT	1	493.7	130	1	2017-10-05	130
2tx	1	TX	weeds	none	3	15	GA	1	633.1	143	1	2017-10-05	130	0.248	0.0953102
2tx	1	TX	weeds	none	4	16	VA	1	699.4	160	1	2017-10-05	130	0.349	0.207639
2tx	1	TX	weeds	none	5	17	NM	1	208.2	142	1	4/26/17	116	-0.863	0.0882926
2tx	1	TX	weeds	none	6	18	NY	1	252.2	125	1	2017-10-05	130	-0.671	-0.0392207
2tx	2	TX	bareground	none	1	19	GA	1	692.7	106	1	2017-03-05	123	-0.05	-0.249216
2tx	2	TX	bareground	none	2	20	VA	1	867.9	120	1	2017-03-05	123	0.175	-0.125163
2tx	2	TX	bareground	none	3	21	TX	1	432.3	121	1	4/26/17	116	-0.523	-0.116864
2tx	2	TX	bareground	none	4	22	PHYT	1	728.7	136	1	2017-03-05	123
2tx	2	TX	bareground	none	5	23	NM	1	315.9	120	1	4/26/17	116	-0.835	-0.125163
2tx	2	TX	bareground	none	6	24	NY	1	231.4	110	1	4/26/17	116	-1.146	-0.212175
3tx	1	TX	bareground	none	1	25	GA	1	1321.9	140	1	2017-03-05	123	-0.079	-0.101783
3tx	1	TX	bareground	none	2	26	TX	1	956.5	137	1	2017-03-05	123	-0.402	-0.123444
3tx	1	TX	bareground	none	3	27	VA	1	1561.5	144	1	4/26/17	116	0.087	-0.0736118
3tx	1	TX	bareground	none	4	28	PHYT	1	1430.8	155	1	4/26/17	116
3tx	1	TX	bareground	none	5	29	NM	1	740.5	113	1	4/26/17	116	-0.658	-0.316037
3tx	1	TX	bareground	none	6	30	NY	1	385.5	160	1	4/26/17	116	-1.313	0.0317487
3tx	2	TX	weeds	none	1	31	NM	1	250.3	130	1	4/26/17	116	-1.79	-0.226216
3tx	2	TX	weeds	none	2	32	GA	1	539.3	117	1	2017-03-05	123	-1.022	-0.331576
3tx	2	TX	weeds	none	3	33	TX	1	868.7	150	1	2017-03-05	123	-0.543	-0.0831149
3tx	2	TX	weeds	none	4	34	PHYT	1	1496.1	163	1	4/26/17	116
3tx	2	TX	weeds	none	5	35	VA	1	643.5	171	1	4/26/17	116	-0.844	0.0479134
3tx	2	TX	weeds	none	6	36	NY	1	294.2	115	1	4/26/17	116	-1.625	-0.348818
4tx	1	TX	weeds	none	1	37	NY	1	392.4	135	1	2017-10-05	130	-1.58	-0.341749
4tx	1	TX	weeds	none	2	38	TX	1	591.2	165	1	2017-10-05	130	-1.168	-0.141079
4tx	1	TX	weeds	none	3	39	VA	1	562.7	129	1	2017-03-05	123	-1.217	-0.387212
4tx	1	TX	weeds	none	4	40	PHYT	1	1902.6	190	1	2017-03-05	123
4tx	1	TX	weeds	none	5	41	NM	1	316.4	103	1	2017-03-05	123	-1.796	-0.612295
4tx	1	TX	weeds	none	6	42	GA	1	505.6	135	1	2017-03-05	123	-1.324	-0.341749
4tx	2	TX	bareground	none	1	43	GA	1	642.2	95	1	2017-10-05	130	-1.59	-0.633509
4tx	2	TX	bareground	none	2	44	NM	1	431.6	105	1	4/26/17	116	-1.988	-0.533425
4tx	2	TX	bareground	none	3	45	NY	1	261.5	93	1	4/26/17	116	-2.489	-0.654786
4tx	2	TX	bareground	none	4	46	PHYT	1	3152.9	179	1	4/26/17	116
4tx	2	TX	bareground	none	5	47	TX	1	1159.8	130	1	4/26/17	116	-1	-0.319851
4tx	2	TX	bareground	none	6	48	VA	1	738.7	134	1	4/26/17	116	-1.452	-0.289546
5tx	1	TX	weeds	none	1	49	PHYT	1	1665.1	179	1	4/26/17	116
5tx	1	TX	weeds	none	2	50	VA	1	587.2	165	1	2017-03-05	123	-1.041	-0.0814403
5tx	1	TX	weeds	none	3	51	NY	1	175.7	120	1	2017-03-05	123	-2.244	-0.399894
5tx	1	TX	weeds	none	4	52	NM	1	478.6	128	1	2017-03-05	123	-1.248	-0.335356
5tx	1	TX	weeds	none	5	53	GA	1	653.9	145	1	2017-03-05	123	-0.934	-0.210652
5tx	1	TX	weeds	none	6	54	TX	1	510.9	190	1	2017-10-05	130	-1.181	0.0596383
5tx	2	TX	bareground	none	1	55	GA	1	230.6	107	1	4/26/17	116	-1.406	-0.232446
5tx	2	TX	bareground	none	2	56	PHYT	1	939.8	135	1	4/26/17	116
5tx	2	TX	bareground	none	3	57	NM	1	506.5	115	1	4/26/17	116	-0.618	-0.160343
5tx	2	TX	bareground	none	4	58	NY	1	278.3	127	1	4/26/17	116	-1.217	-0.0610877
5tx	2	TX	bareground	none	5	59	TX	1	719.7	150	1	2017-03-05	123	-0.267	0.105361
5tx	2	TX	bareground	none	6	60	VA	1	941.8	170	1	4/26/17	116	0.002	0.230524
6tx	1	TX	bareground	none	1	61	NY	1	467.2	105	1	4/26/17	116	-0.496	0.0289875
6tx	1	TX	bareground	none	2	62	PHYT	1	767	102	1	4/26/17	116
6tx	1	TX	bareground	none	3	63	TX	1	818.7	154	1	4/26/17	116	0.065	0.41198
6tx	1	TX	bareground	none	4	64	NM	1	672.2	95	1	4/26/17	116	-0.132	-0.0710959
6tx	1	TX	bareground	none	5	65	GA	1	800.5	113	1	4/26/17	116	0.043	0.102415
6tx	1	TX	bareground	none	6	66	VA	1	796.7	128	1	2017-03-05	123	0.038	0.227057
6tx	2	TX	weeds	none	1	67	VA	1	160.7	160	1	2017-03-05	123	-2.273	0.207639
6tx	2	TX	weeds	none	2	68	TX	1	670.7	139	1	4/26/17	116	-0.842	0.0669395
6tx	2	TX	weeds	none	3	69	NM	1	326.9	135	1	4/26/17	116	-1.561	0.0377403
6tx	2	TX	weeds	none	4	70	GA	1	664.1	119	1	2017-03-05	123	-0.851	-0.088411
6tx	2	TX	weeds	none	5	71	PHYT	1	1554.6	130	1	4/26/17	116
6tx	2	TX	weeds	none	6	72	NY	1	352.2	112	1	4/26/17	116	-1.483	-0.149036
7tx	1	TX	bareground	none	1	73	GA	1	618.9	115	1	2017-10-05	130	-0.557	-0.231802
7tx	1	TX	bareground	none	2	74	PHYT	1	1080.9	145	1	4/26/17	116
7tx	1	TX	bareground	none	3	75	NM	1	578.6	120	1	2017-03-05	123	-0.625	-0.189242
7tx	1	TX	bareground	none	4	76	VA	1	553.6	130	1	4/26/17	116	-0.669	-0.109199
7tx	1	TX	bareground	none	5	77	NY	1	321.9	100	1	4/26/17	116	-1.211	-0.371564
7tx	1	TX	bareground	none	6	78	TX	1	707.7	144	1	4/26/17	116	-0.423	-0.00692044
7tx	2	TX	weeds	none	1	79	PHYT	1	785.4	136	1	4/26/17	116
7tx	2	TX	weeds	none	2	80	TX	1	448.1	150	1	4/26/17	116	-0.56	0.0979804
7tx	2	TX	weeds	none	3	81	NY	1	174.3	140	1	4/26/17	116	-1.505	0.0289875
7tx	2	TX	weeds	none	4	82	GA	1	63	94	1	2017-03-05	123	-2.526	-0.36936
7tx	2	TX	weeds	none	5	83	NM	1	244.5	180	1	4/26/17	116	-1.168	0.280302
7tx	2	TX	weeds	none	6	84	VA	1	428.3	146	1	4/26/17	116	-0.607	0.0709517
8tx	1	TX	weeds	none	1	85	GA	1	457.3	120	1	2017-10-05	130	-0.583	-0.0877056
8tx	1	TX	weeds	none	2	86	TX	1	272.7	135	1	2017-10-05	130	-1.103	0.0300775
8tx	1	TX	weeds	none	3	87	PHYT	1	820.2	131	1	2017-03-05	123
8tx	1	TX	weeds	none	4	88	VA	1	497.8	136	1	2017-10-05	130	-0.499	0.0374576
8tx	1	TX	weeds	none	5	89	NM	1	278.4	114	1	2017-03-05	123	-1.082	-0.138999
8tx	1	TX	weeds	none	6	90	NY	1	33	141	1	2017-10-05	130	-3.219	0.0735626
8tx	2	TX	bareground	none	1	91	NY	1	286.2	93	1	4/26/17	116	-1.51	-0.573346
8tx	2	TX	bareground	none	2	92	NM	1	316.2	105	1	4/26/17	116	-1.411	-0.451985
8tx	2	TX	bareground	none	3	93	GA	1	842.5	133	1	2017-03-05	123	-0.429	-0.215596
8tx	2	TX	bareground	none	4	94	PHYT	1	1294.4	165	1	4/26/17	116
8tx	2	TX	bareground	none	5	95	TX	1	336.4	140	1	2017-03-05	123	-1.347	-0.164303
8tx	2	TX	bareground	none	6	96	VA	1	414.7	110	1	4/26/17	116	-1.139	-0.405465
9tx	1	TX	weeds	none	1	97	GA	1	344.3	126	1	4/26/17	116	-0.261	0.0571584
9tx	1	TX	weeds	none	2	98	TX	1	543.4	160	1	2017-03-05	123	0.196	0.29605
9tx	1	TX	weeds	none	3	99	NY	1	143.8	110	1	4/26/17	116	-1.133	-0.0786431
9tx	1	TX	weeds	none	4	100	NM	1	1027.9	123	1	2017-03-05	123	0.833	0.0330609
9tx	1	TX	weeds	none	5	101	PHYT	1	446.9	119	1	4/26/17	116
9tx	1	TX	weeds	none	6	102	VA	1	58.2	100	1	4/26/17	116	-2.04	-0.173953
9tx	2	TX	bareground	none	1	103	PHYT	1	776.8	185	1	4/26/17	116
9tx	2	TX	bareground	none	2	104	NM	1	191.8	114	1	4/26/17	116	-1.398	-0.484157
9tx	2	TX	bareground	none	3	105	GA	1	911.3	110	1	2017-03-05	123	0.16	-0.519875
9tx	2	TX	bareground	none	4	106	NY	1	1255.1	68	1	4/26/17	116	0.48	-1.00085
9tx	2	TX	bareground	none	5	107	VA	1	745.3	137	1	2017-10-05	130	-0.042	-0.300375
9tx	2	TX	bareground	none	6	108	TX	1	1713.5	155	1	2017-03-05	123	0.791	-0.176931
10tx	1	TX	weeds	none	1	109	NY	1	256.2	119	1	4/26/17	116	-0.589	0.0517357
10tx	1	TX	weeds	none	2	110	VA	1	787.3	130	1	2017-10-05	130	0.533	0.140147
10tx	1	TX	weeds	none	3	111	TX	1	625	138	1	2017-10-05	130	0.302	0.199866
10tx	1	TX	weeds	none	4	112	NM	1	366.8	150	1	2017-03-05	123	-0.231	0.283247
10tx	1	TX	weeds	none	5	113	GA	1	867.9	155	1	2017-03-05	123	0.631	0.316037
10tx	1	TX	weeds	none	6	114	PHYT	1	462	113	1	4/26/17	116
10tx	2	TX	bareground	none	1	115	VA	1	723.1	135	1	4/26/17	116	0.086	0.0454624
10tx	2	TX	bareground	none	2	116	PHYT	1	663.1	129	1	2017-03-05	123
10tx	2	TX	bareground	none	3	117	GA	1	806.5	125	1	4/26/17	116	0.196	-0.0314987
10tx	2	TX	bareground	none	4	118	TX	1	389.4	115	1	2017-10-05	130	-0.533	-0.11488
10tx	2	TX	bareground	none	5	119	NY	1	232.4	115	1	2017-03-05	123	-1.05	-0.11488
10tx	2	TX	bareground	none	6	120	NM	1	540.4	120	1	4/26/17	116	-0.205	-0.0723207
11nm	1	NM	weeds	non.irrigated	1	121	NY	1	352.6	145	1	6/26/17	177
11nm	1	NM	weeds	non.irrigated	2	122	PHYT	1	10	70	0	8/17/17
11nm	1	NM	weeds	non.irrigated	3	123	NM	1	358.2	150	1	2017-06-07	187
11nm	1	NM	weeds	non.irrigated	4	124	TX
11nm	1	NM	weeds	non.irrigated	5	125	GA	1	406.6	144	1	7/13/17	194
11nm	1	NM	weeds	non.irrigated	6	126	VA
11nm	2	NM	bareground	non.irrigated	1	127	NY	1	1496.5	168	1	2017-06-07	187
11nm	2	NM	bareground	non.irrigated	2	128	PHYT	1	3799.3	204	1	2017-06-07	187
11nm	2	NM	bareground	non.irrigated	3	129	TX
11nm	2	NM	bareground	non.irrigated	4	130	NM	1	1008.1	177	1	2017-06-07	187
11nm	2	NM	bareground	non.irrigated	5	131	GA	1	2905.3	213	1	2017-06-07	187
11nm	2	NM	bareground	non.irrigated	6	132	VA
12nm	1	NM	bareground	non.irrigated	1	133	GA	1	1340.3	150	1	7/13/17	194
12nm	1	NM	bareground	non.irrigated	2	134	VA
12nm	1	NM	bareground	non.irrigated	3	135	PHYT	1	2026.2	205	1	2017-03-08	215
12nm	1	NM	bareground	non.irrigated	4	136	NY	1	856.4	172	1	6/26/17	177
12nm	1	NM	bareground	non.irrigated	5	137	NM	1	1196.4	165	1	2017-06-07	187
12nm	1	NM	bareground	non.irrigated	6	138	TX
12nm	2	NM	weeds	non.irrigated	1	139	GA	1	232.3	138	1	7/25/17	206
12nm	2	NM	weeds	non.irrigated	2	140	NY	1	53.8	130	1	7/13/17	194
12nm	2	NM	weeds	non.irrigated	3	141	PHYT	1	986.2	153	1	2017-06-07	187
12nm	2	NM	weeds	non.irrigated	4	142	VA
12nm	2	NM	weeds	non.irrigated	5	143	TX
12nm	2	NM	weeds	non.irrigated	6	144	NM	1	333.1	135	1	6/26/17	177
13nm	1	NM	weeds	non.irrigated	1	145	NM	1	487.2	157	1	6/26/17	177
13nm	1	NM	weeds	non.irrigated	2	146	GA	1	480.7	163	1	7/13/17	194
13nm	1	NM	weeds	non.irrigated	3	147	NY	1	416.9	143	1	7/13/17	194
13nm	1	NM	weeds	non.irrigated	4	148	TX
13nm	1	NM	weeds	non.irrigated	5	149	VA
13nm	1	NM	weeds	non.irrigated	6	150	PHYT	1	1266	180	1	6/26/17	177
13nm	2	NM	bareground	non.irrigated	1	151	NY	1	1336.8	164	1	2017-03-08	215
13nm	2	NM	bareground	non.irrigated	2	152	TX
13nm	2	NM	bareground	non.irrigated	3	153	NM	1	1586.3	173	1	6/26/17	177
13nm	2	NM	bareground	non.irrigated	4	154	VA
13nm	2	NM	bareground	non.irrigated	5	155	GA	1	2810.3	148	1	2017-06-07	187
13nm	2	NM	bareground	non.irrigated	6	156	PHYT
14nm	1	NM	weeds	non.irrigated	1	157	PHYT
14nm	1	NM	weeds	non.irrigated	2	158	TX
14nm	1	NM	weeds	non.irrigated	3	159	NM	1	275.6	160	1	6/26/17	177
14nm	1	NM	weeds	non.irrigated	4	160	VA
14nm	1	NM	weeds	non.irrigated	5	161	NY	1	13.1	128	0	2017-03-08	215
14nm	1	NM	weeds	non.irrigated	6	162	GA	1	532.3	53	1	7/25/17	206
14nm	2	NM	bareground	non.irrigated	1	163	NY	1	973.9	158	1	7/13/17	194
14nm	2	NM	bareground	non.irrigated	2	164	PHYT	1	7532.5	215	1	2017-06-07	187
14nm	2	NM	bareground	non.irrigated	3	165	TX
14nm	2	NM	bareground	non.irrigated	4	166	VA
14nm	2	NM	bareground	non.irrigated	5	167	NM	1	1712.3	160	1	6/26/17	177
14nm	2	NM	bareground	non.irrigated	6	168	GA	1	3265	165	1	2017-06-07	187
15nm	1	NM	weeds	non.irrigated	1	169	VA
15nm	1	NM	weeds	non.irrigated	2	170	TX
15nm	1	NM	weeds	non.irrigated	3	171	PHYT
15nm	1	NM	weeds	non.irrigated	4	172	GA	1	386.1	150	1	2017-06-07	187
15nm	1	NM	weeds	non.irrigated	5	173	NM	1	152.1	130	1	6/26/17	177
15nm	1	NM	weeds	non.irrigated	6	174	NY
15nm	2	NM	bareground	non.irrigated	1	175	NY	1	3024.7	162	1	7/13/17	194
15nm	2	NM	bareground	non.irrigated	2	176	PHYT
15nm	2	NM	bareground	non.irrigated	3	177	GA	1	2442.5	170	1	7/13/17	194
15nm	2	NM	bareground	non.irrigated	4	178	NM	1	1567.3	152	1	6/26/17	177
15nm	2	NM	bareground	non.irrigated	5	179	TX
15nm	2	NM	bareground	non.irrigated	6	180	VA
