# Supplementary material for: Adaptive constraints at the range edge of a widespread and expanding invasive plant
Source: AoB Plants. 2023 Nov 5;15(6):plad070. doi: 10.1093/aobpla/plad070 (PMC10651072; doi:10.1093/aobpla/plad070)
Supplement: plad070_suppl_Supplementary_Data_S2 [file plad070_suppl_supplementary_data_s2.zip]

Archive with 1 entries (1 files):
- Fletcher et al. JG Field_R Code.R
