# Supplementary material for: Adaptive constraints at the range edge of a widespread and expanding invasive plant
Source: AoB Plants. 2023 Nov 5;15(6):plad070. doi: 10.1093/aobpla/plad070 (PMC10651072; doi:10.1093/aobpla/plad070)
Supplement: plad070_suppl_Supplementary_Data_S2 [file plad070_suppl_supplementary_data_s2.zip › Fletcher et al. JG Field_R Code.R]

#################### LOAD LIBRARIES ####################
library("car")
library("lme4")
library("lmerTest")
library("dplyr")
library("tidyr")
library("plyr")
library("multcompView")
library("multcomp")
library("emmeans")


###################################################
#################### FUNCTIONS ####################
###################################################

cub <- make.tran(type="power", param = 0.3333)


##########################################################
####################### LOAD DATA ########################
#################### DATA PREPARATION ####################
##########################################################

df<-read.csv("Fletcher et al. JG Field_data.csv",na.strings=c("", "NA"))
df$block<-as.factor(df$block)

# Change garden names
df$garden <- revalue(df$garden, c("GA"="Georgia","NM"="New Mexico","NY"="New York","TX"="Texas","VA"="Virginia"))


##---------------------------------------------------------------------------------------##
##----------------------------------- BIOMASS -------------------------------------------##
##---------------------------------------------------------------------------------------##


#####################################################
##################### BIOMASS  ######################
##-------------------------------------------------##
##-------------------------------------------------##
#####################################################
#################### LATITUDE #######################
#####################################################

target.lat.gard <- c("Georgia", "Virginia","New York")
target.lat.pop <- c("GA","VA","TX","NY","NM","PHYT")
target.irrigation <- c("none","irrigated")

df.lat.mass <- df %>%	
	filter(garden %in% target.lat.gard) %>%
	filter(pop %in% target.lat.pop) %>%
	filter(irrigation %in% target.irrigation) %>%
	mutate(garden=factor(garden, levels = c("Georgia", "Virginia","New York"))) %>%
	mutate(pop=factor(pop, levels = c("PHYT","GA","VA","TX","NY","NM")))


lm.mass.lat <- with(cub, lmer(linkfun(total.mass) ~ pop*garden*treat + (1|block), data= df.lat.mass))
anova(lm.mass.lat)

tbl.lat.mass1 <- emmeans(lm.mass.lat, ~ treat|garden)
pairs(tbl.lat.mass1)
cld(tbl.lat.mass1)

tbl.lat.mass2 <- emmeans(lm.mass.lat, ~ pop|garden)
pairs(tbl.lat.mass2)
cld(tbl.lat.mass2)


#####################################################
##################### BIOMASS  ######################
##-------------------------------------------------##
##-------------------------------------------------##
#####################################################
################### LONGITUDE #######################
#####################################################

target.lon.gard <- c("Georgia", "Texas","New Mexico")
target.lon.pop <- c("PHYT","GA","VA","TX","NY","NM")
target.irrigation <- c("none","irrigated")

df.lon.mass <- df %>%
	filter(garden %in% target.lon.gard) %>%
	filter(pop %in% target.lon.pop) %>%
	filter(irrigation %in% target.irrigation) %>%
	mutate(garden=factor(garden, levels = c("Georgia", "Texas","New Mexico"))) %>%
	mutate(pop=factor(pop, levels = c("PHYT","GA","VA","TX","NY","NM")))


lm.lon.mass <- with(cub, lmer(linkfun(total.mass) ~ pop*garden*treat + (1|block), data= df.lon.mass))
anova(lm.lon.mass)


tbl.lon.mass1 <- emmeans(lm.lon.mass, ~ treat|garden)
pairs(tbl.lon.mass1)
cld(tbl.lon.mass1)

tbl.lon.mass2 <- emmeans(lm.lon.mass, ~ pop|garden)
pairs(tbl.lon.mass2)
cld(tbl.lon.mass2)


##---------------------------------------------------------------------------------------##
##----------------------------------- HEIGHT --------------------------------------------##
##---------------------------------------------------------------------------------------##


#####################################################
###################### HEIGHT #######################
##-------------------------------------------------##
##-------------------------------------------------##
#####################################################
#################### LATITUDE #######################
#####################################################


target.lat.gard <- c("Georgia", "Virginia","New York")
target.lat.pop <- c("GA","VA","TX","NY","NM","PHYT")
target.irrigation <- c("none","irrigated")

df.height.lat <- df %>%
	filter(garden %in% target.lat.gard) %>%
	filter(pop %in% target.lat.pop) %>%
	filter(irrigation %in% target.irrigation) %>%
	mutate(garden=factor(garden, levels = c("Georgia", "Virginia","New York"))) %>%
	mutate(pop=factor(pop, levels = c("PHYT","GA","VA","TX","NY","NM")))
	
summary(df.height.lat$height)
lm.height.lat <- lmer(height ~ pop*garden*treat + (1|block), data=df.height.lat)
anova(lm.height.lat)

tbl.height.lat1 <- emmeans(lm.height.lat, ~ treat|garden)
pairs(tbl.height.lat1)
cld(tbl.height.lat1)

tbl.height.lat2 <- emmeans(lm.height.lat, ~ pop)
pairs(tbl.height.lat2)
cld(tbl.height.lat2)


#####################################################
###################### HEIGHT #######################
##-------------------------------------------------##
##-------------------------------------------------##
#####################################################
################### LONGITUDE #######################
#####################################################

target.lon.gard <- c("Georgia", "Texas","New Mexico")
target.lon.pop <- c("GA","VA","TX","NY","NM","PHYT")
target.irrigation <- c("none","irrigated")

df.height.lon <- df %>%
	filter(garden %in% target.lon.gard) %>%
	filter(pop %in% target.lon.pop) %>%
	filter(irrigation %in% target.irrigation) %>%
	mutate(garden=factor(garden, levels = c("Georgia", "Texas","New Mexico"))) %>%
	mutate(pop=factor(pop, levels = c("PHYT","GA","VA","TX","NY","NM")))
	

lm.height.lon <- lmer(height ~ pop*garden*treat + (1|block), data=df.height.lon)
anova(lm.height.lon)

tbl.height.lon1 <- emmeans(lm.height.lon, ~ treat|garden)
pairs(tbl.height.lon1)
cld(tbl.height.lon1)

tbl.height.lon2 <- emmeans(lm.height.lon, ~ pop|garden)
pairs(tbl.height.lon2)
cld(tbl.height.lon2)


#####################################################
##################### BIOMASS  ######################
##-------------------------------------------------##
##-------------------------------------------------##
#####################################################
################ RELATIVE TO PHYT ###################
#################### LATITUDE #######################
#####################################################

target.lat.gard <- c("Georgia", "Virginia","New York")
target.lat.pop <- c("GA","VA","TX","NY","NM")
target.irrigation <- c("none","irrigated")

df.relphyt.mass.lat <- df %>%	
	filter(garden %in% target.lat.gard) %>%
	filter(pop %in% target.lat.pop) %>%
	filter(irrigation %in% target.irrigation) %>%
	mutate(garden=factor(garden, levels = c("Georgia", "Virginia","New York"))) %>%
	mutate(pop=factor(pop, levels = c("GA","VA","TX","NY","NM")))


lm.relphyt.mass.lat <- lmer(ln.relphyt.mass ~ pop*garden*treat + (1|block), data=df.relphyt.mass.lat)
anova(lm.relphyt.mass.lat)


tbl.relphyt.mass.lat <- emmeans(lm.relphyt.mass.lat, ~ pop)
pairs(tbl.relphyt.mass.lat)
cld(tbl.relphyt.mass.lat)


#####################################################
##################### BIOMASS  ######################
##-------------------------------------------------##
##-------------------------------------------------##
#####################################################
################ RELATIVE TO PHYT ###################
################### LONGITUDE #######################
#####################################################

target.lon.gard <- c("Georgia", "Texas","New Mexico")
target.lon.pop <- c("GA","VA","TX","NY","NM")
target.irrigation <- c("none","irrigated")

df.relphyt.mass.lon <- df %>%	
	filter(garden %in% target.lon.gard) %>%
	filter(pop %in% target.lon.pop) %>%
	filter(irrigation %in% target.irrigation) %>%
	mutate(garden=factor(garden, levels = c("Georgia", "Texas","New Mexico"))) %>%
	mutate(pop=factor(pop, levels = c("GA","VA","TX","NY","NM")))


lm.relphyt.mass.lon <- lmer(ln.relphyt.mass ~ pop*garden*treat + (1|block), data=df.relphyt.mass.lon)
anova(lm.relphyt.mass.lon)

tbl.relphyt.mass.lon1 <- emmeans(lm.relphyt.mass.lon, ~ treat|garden)
pairs(tbl.relphyt.mass.lon1)
cld(tbl.relphyt.mass.lon1)

tbl.relphyt.mass.lon2 <- emmeans(lm.relphyt.mass.lon, ~ pop)
pairs(tbl.relphyt.mass.lon2)
cld(tbl.relphyt.mass.lon2) 
 
 
##---------------------------------------------------------------------------------------##
##----------------------------------- HEIGHT --------------------------------------------##
##---------------------------------------------------------------------------------------##


#####################################################
###################### HEIGHT #######################
##-------------------------------------------------##
##-------------------------------------------------##
#####################################################
################ RELATIVE TO PHYT ###################
#################### LATITUDE #######################
#####################################################

target.lat.gard <- c("Georgia", "Virginia","New York")
target.lat.pop <- c("GA","VA","TX","NY","NM")
target.irrigation <- c("none","irrigated")

df.relphyt.height.lat <- df %>%	
	filter(garden %in% target.lat.gard) %>%
	filter(pop %in% target.lat.pop) %>%
	filter(irrigation %in% target.irrigation) %>%
	mutate(garden=factor(garden, levels = c("Georgia", "Virginia","New York"))) %>%
	mutate(pop=factor(pop, levels = c("GA","VA","TX","NY","NM")))
	
	
lm.relphyt.height.lat <- lmer(ln.relphyt.height ~ pop*garden*treat + (1|block), data= df.relphyt.height.lat)
anova(lm.relphyt.height.lat)

tbl.relphyt.height.lat <- emmeans(lm.relphyt.height.lat, ~ pop)
pairs(tbl.relphyt.height.lat)
cld(tbl.relphyt.height.lat)


#####################################################
###################### HEIGHT #######################
##-------------------------------------------------##
##-------------------------------------------------##
#####################################################
################ RELATIVE TO PHYT ###################
################### LONGITUDE #######################
#####################################################

target.lon.gard <- c("Georgia", "Texas","New Mexico")
target.lon.pop <- c("GA","VA","TX","NY","NM")
target.irrigation <- c("none","irrigated")

df.relphyt.height.lon <- df %>%
	filter(garden %in% target.lon.gard) %>%
	filter(pop %in% target.lon.pop) %>%
	filter(irrigation %in% target.irrigation) %>%
	mutate(garden=factor(garden, levels = c("Georgia", "Texas","New Mexico"))) %>%
	mutate(pop=factor(pop, levels = c("GA","VA","TX","NY","NM")))


lm.relphyt.height.lon <- lmer(ln.relphyt.height ~ pop*garden*treat + (1|block), data=df.relphyt.height.lon)
anova(lm.relphyt.height.lon)


tbl.relphyt.height.lon1 <- emmeans(lm.relphyt.height.lon, ~ treat|garden)
pairs(tbl.relphyt.height.lon1)
cld(tbl.relphyt.height.lon1)

tbl.relphyt.height.lon2 <- emmeans(lm.relphyt.height.lon, ~ pop)
pairs(tbl.relphyt.height.lon2)
cld(tbl.relphyt.height.lon2)
  

##---------------------------------------------------------------------------------------##
##------------------------------ FLOWERING TIME -----------------------------------------##
##---------------------------------------------------------------------------------------##


#####################################################
################# FLOWERING TIME ####################
##-------------------------------------------------##
##-------------------------------------------------##
#####################################################
#################### LATITUDE #######################
#####################################################

target.lat.gard <- c("Georgia", "Virginia","New York")
target.lat.pop <- c("GA","VA","TX","NY","NM","PHYT")
target.irrigation <- c("none","irrigated")

df.fl.time.lat <- df %>%
	filter(garden %in% target.lat.gard) %>%
	filter(pop %in% target.lat.pop) %>%
	filter(irrigation %in% target.irrigation) %>%
	mutate(garden=factor(garden, levels = c("Georgia", "Virginia","New York"))) %>%
	mutate(pop=factor(pop, levels = c("PHYT","GA","VA","TX","NY","NM")))
	

lm.fl.time.lat <- lmer(julian.flower.day ~ pop*garden*treat + (1|block), data=df.fl.time.lat)
anova(lm.fl.time.lat)


tbl.fl.time.lat <- emmeans(lm.fl.time.lat, ~ pop)
pairs(tbl.fl.time.lat)
cld(tbl.fl.time.lat)


#####################################################
################# FLOWERING TIME ####################
##-------------------------------------------------##
##-------------------------------------------------##
#####################################################
################### LONGITUDE #######################
#####################################################

target.lon.gard <- c("Georgia", "Texas","New Mexico")
target.lon.pop <- c("GA","VA","TX","NY","NM","PHYT")
target.irrigation <- c("none","irrigated")

df.fl.time.lon <- df %>%
	filter(garden %in% target.lon.gard) %>%
	filter(pop %in% target.lon.pop) %>%
	filter(irrigation %in% target.irrigation) %>%
	mutate(garden=factor(garden, levels = c("Georgia", "Texas","New Mexico"))) %>%
	mutate(pop=factor(pop, levels = c("PHYT","GA","VA","TX","NY","NM")))
	

lm.fl.time.lon <- lmer(julian.flower.day ~ pop*garden*treat + (1|block), data=df.fl.time.lon)
anova(lm.fl.time.lon)


tbl.fl.time.lon <- emmeans(lm.fl.time.lon, ~ pop|garden)
pairs(tbl.fl.time.lon)
cld(tbl.fl.time.lon)


##############################################################
################# FLOWERING TIME x HEIGHT ####################
######-------------------------------------------------#######
######-------------------------------------------------#######
##############################################################
######################## WITH PHYT ###########################
######################### LATITUDE ###########################
##############################################################


df.height.fltime.lat <- df %>%
	filter(grepl('Georgia|Virginia|New York', garden)) %>%
	filter(grepl('GA|VA|TX|NY|NM|PHYT', pop)) %>%
	filter(grepl('irrigated|none', irrigation)) %>%
	mutate(pop=factor(pop, levels = c("PHYT","GA","VA","TX","NY","NM"))) %>%
	mutate(garden=factor(garden, levels = c("Georgia", "Virginia","New York")))
	
lm.height.fltime.lat <- lmer(height ~ julian.flower.day + (1|block), data=df.height.fltime.lat)
anova(lm.height.fltime.lat)


##############################################################
################# FLOWERING TIME x HEIGHT ####################
######-------------------------------------------------#######
######-------------------------------------------------#######
##############################################################
######################## WITH PHYT ###########################
######################## LONGITUDE ###########################
##############################################################
	

df.height.fltime.lon <- df %>%
	filter(grepl('Georgia|Texas|New Mexico', garden)) %>%
	filter(grepl('GA|VA|TX|NY|NM|PHYT', pop)) %>%
	filter(grepl('irrigated|none', irrigation)) %>%
	mutate(pop=factor(pop, levels = c("PHYT","GA","VA","TX","NY","NM"))) %>%
	mutate(garden=factor(garden, levels = c("Georgia", "Texas","New Mexico")))
	
	
lm.height.fltime.lon <- lmer(height ~ julian.flower.day + (1|block), data=df.height.fltime.lon)
anova(lm.height.fltime.lon)  
  

##-----------------------------------------------------------------------------------------------##
##---------------------------------- NEW MEXICO IRRIGATION --------------------------------------##
##-----------------------------------------------------------------------------------------------##

######## BIOMASS ########

target.pop <- c("PHYT","GA","NY","NM")
target.gard <- c("New Mexico")

df.nm.mass.irrigated <- df %>%
	filter(garden %in% target.gard) %>%
	filter(pop %in% target.pop) %>%
	mutate(pop=factor(pop, levels = c("PHYT","GA","NY","NM")))
	

lm.mass.irr <- with(cub, lmer(linkfun(total.mass) ~ pop*irrigation*treat + (1|block), data= df.nm.mass.irrigated))
anova(lm.mass.irr)


tbl.mass.irr <- emmeans(lm.mass.irr, ~ pop)
pairs(tbl.mass.irr)
cld(tbl.mass.irr)


######## HEIGHT ########

target.pop <- c("PHYT","GA","NY","NM")
target.gard <- c("New Mexico")

df.nm.height.irrigated <- df %>%
	filter(garden %in% target.gard) %>%
	filter(pop %in% target.pop) %>%
	mutate(pop=factor(pop, levels = c("PHYT","GA","NY","NM")))
	

lm.height.irr <- lmer(height ~ pop*irrigation*treat + (1|block), data=df.nm.height.irrigated)
anova(lm.height.irr)


tbl.height.irr1 <- emmeans(lm.height.irr, ~ treat|irrigation)
pairs(tbl.height.irr1)
cld(tbl.height.irr1)

tbl.height.irr2 <- emmeans(lm.height.irr, ~ pop)
pairs(tbl.height.irr2)
cld(tbl.height.irr2)


######## FLOWERING TIME ########

target.pop <- c("PHYT","GA","NY","NM")
target.gard <- c("New Mexico")

df.nm.fltime.irrigated <- df %>%
	filter(garden %in% target.gard) %>%
	filter(pop %in% target.pop) %>%
	mutate(pop=factor(pop, levels = c("PHYT","GA","NY","NM")))
	

lm.fltime.irr <- lmer(julian.flower.day ~ pop*irrigation*treat + (1|block), data=df.nm.fltime.irrigated)
anova(lm.fltime.irr)

tbl.fltime.irr <- emmeans(lm.fltime.irr, ~ pop|treat)
pairs(tbl.fltime.irr)
cld(tbl.fltime.irr)
